# Supplementary material for: Heat-Mode Excitation in a Proximity Superconductor
Source: Nanomaterials (Basel). 2022 Apr 25;12(9):1461. doi: 10.3390/nano12091461 (PMC9101060; doi:10.3390/nano12091461)
Supplement: Supplementary file 1 [file nanomaterials-12-01461-s001.zip]

Archive with 1 entries (1 files):
- nanomaterials-1670706-supplementary.pdf
